# Supplementary material for: A comprehensive analysis framework for evaluating commercial single-cell RNA sequencing technologies
Source: Nucleic Acids Res. 2024 Dec 16;53(2):gkae1186. doi: 10.1093/nar/gkae1186 (PMC11754665; doi:10.1093/nar/gkae1186)
Supplement: gkae1186_Supplemental_Files [file gkae1186_supplemental_files.zip]

Archive with 2 entries (2 files):
- EDF_captioned.pdf
- supp_tables_revised (1).xlsx
