# Supplementary material for: A comprehensive analysis framework for evaluating commercial single-cell RNA sequencing technologies
Source: Nucleic Acids Res. 2024 Dec 16;53(2):gkae1186. doi: 10.1093/nar/gkae1186 (PMC11754665; doi:10.1093/nar/gkae1186)
Supplement: gkae1186_Supplemental_Files [file gkae1186_supplemental_files.zip › supp_tables_revised (1).xlsx]

## Sheet: Supplementary Table 1a CyTOF An
Isotope	Element	Target	Clone
89	Y	CD45	HI30
110	Cd	CD117	104D2
111	Cd	CD10	HI10a
112	Cd	CD11b	ICRF44
113	Cd	CD7	6B7
114	Cd	CD1c	L161
115	In	CD57	HCD57
116	Cd	CD33	WM53
141	Pr	CD49d (alpha 4 integrin)	9F10
143	Nd	CD127	A019D5
144	Nd	CD15	W6D3
145	Nd	CD4	RPA-T4
146	Nd	IgD	1A6-2
149	Sm	CD177	MEM-166
150	Nd	gamma delta TCR	Sa6-E9
151	Eu	CD123	6H6
154	Sm	CD3	UCHT1
155	Gd	CD27	L128
156	Gd	CD39	A1
157	Gd	CD19	HIB19
158	Gd	Vα7.2	3C10
159	Tb	CD11c	Bu15
160	Gd	CD56	REA196
161	Dy	CD66	B1.1
163	Dy	CD20	2H7
164	Dy	CD161	HP-3G10
165	Ho	CD45RO	UCHL1
166	Er	FcERI	AER-37
167	Er	CCR7	G043H7
168	Er	CD8	SK1
169	Tm	CD25	2A3
170	Er	CD45RA	HI100
172	Yb	CD14	M5E2
174	Yb	HLADR	L243
175	Lu	PD1	EH12.2H7
176	Yb	CD38	HIT2
209	Bi	CD16	3G8

## Sheet: Supplementary Table 1b CyTOF Ga
Population	Gating Strategy	% of Live Cells
CD3+ T Cells	Live/CD45+/ CD3+	8.28
CD4+ T cells	Live/CD45+/ CD3+/CD4+	4.8
CD8+ T Cells	Live/CD45+/ CD3+/CD8+	3.09
gd T Cells	Live/CD45+/ CD3+/ gamma delta TCR+	0.92
B Cells	Live/CD45+/ CD3-/ CD19+	1.04
NK Cells	Live/CD45+/ CD3-/ CD19-/CD56+	5.63
CD14 Mono	Live/CD45+/ CD3-/ CD19-/CD56-/CD11c+/HLADR+/CD14+/CD16-	50.7
CD16 Mono	Live/CD45+/ CD3-/ CD19-/CD56-/CD11c+/HLADR+/CD14-/CD16+	6.03
Int Mono	Live/CD45+/ CD3-/ CD19-/CD56-/CD11c+/HLADR+/CD14+/CD16+	2.44
mDC	Live/CD45+/ CD3-/ CD19-/CD56-/CD11c+/HLADR+/CD16-/CD14-/CD1c+	2.25
pDC	Live/CD45+/ CD3-/ CD19-/CD56-/CD11c low/HLADR+/CD123+	0.85
Basophils	Live/CD45+/ CD3-/ CD19-/CD56-/CD11c+/HLADR low/CD123+	0.59
Eosinophils	Live/CD45-/ CD66+/CD49d	0.12
Neutrophils	Live/CD45-/ CD66+/CD16+	0.1

## Sheet: Supplementary Table 2a Cell Rec
kit	cell_recovery_pct
BD-rep1	56.665
Scipio-rep1	70.62
10X_FRP-rep2	80.48
10X_5-rep2	81.35
Scale-rep1	83.6667
BD-rep2	84.205
10X_3-rep1	84.53
10X_5-rep1	84.55
Fluent-rep3	90.52
Scipio-rep2	91.16
Honeycomb-rep2	100
Honeycomb-rep1	100
Fluent-rep2	103.06
10X_FRP-rep1	103.16
10X_3-rep2	112.68
Fluent-rep1	113.33
Parse-rep1	122.456

## Sheet: Supplementary Table2b Cell Reco
kit	cell_recovery_pct	maximum_cell_recovery
BD	70.435	20000
Scipio	80.89	5000
10X_5	82.95	10000
Scale	83.6667	154000
10X_FRP	91.82	10000
10X_3	98.605	10000
Honeycomb	100	17000
Fluent	102.303	20000
Parse	122.456	140000

## Sheet: Supplementary Table 3a Gene MM 
kit	max_val	RD50	max_val_sd	RD50_sd	RMSE	R-squared
Scipio	828.64	4.75469	42.2323	0.941641	67.046	0.786553
Honeycomb	1209.74	7.35478	34.7624	0.660915	40.9861	0.960736
Fluent	1890.57	12.7523	184.723	3.01361	173.871	0.770303
Scale	2083.46	5.42465	4.19879	0.0403256	4.2081	0.999839
10X_5	2645.53	8.30057	33.6204	0.311918	36.0161	0.993258
Parse	3230.78	11.3643	12.4586	0.110323	6.85552	0.999841
BD	3753.77	9.98992	27.3494	0.195156	24.9099	0.998442
10X_3	4184.43	9.80024	19.5655	0.124784	18.2323	0.999309
10X_FRP	5335.14	8.2065	12.9368	0.0590145	14.0101	0.999754

## Sheet: Supplementary Table 3b UMI MM M
kit	max_val	RD50	max_val_sd	RD50_sd	RMSE	R-squared
Scipio	1631.09	7.83699	145.139	2.0864	160.124	0.742402
Honeycomb	2840.24	15.4318	114.719	1.36141	67.9711	0.978466
Scale	3841.41	8.66776	24.5779	0.16012	17.2307	0.99929
Fluent	4106.39	20.4518	834.372	8.16057	472.116	0.655331
10X_5	7534.63	14.5939	69.5076	0.302715	43.9243	0.998716
Parse	9577.1	28.8654	41.4292	0.211519	7.9031	0.999963
10X_3	17237.3	26.7903	157.557	0.427901	49.1345	0.999575
BD	17384.2	27.4718	309.659	0.844251	92.5936	0.99851
10X_FRP	26410.2	28.1874	205.776	0.375894	59.8055	0.999724

## Sheet: Supplementary Table 4a Read All
kit	on_target_mapped	off_target_mapped	unmapped/lost
Fluent-rep2	0.325877	0.285827	0.388295
Fluent-rep3	0.332534	0.321364	0.346102
Fluent-rep1	0.384646	0.279265	0.33609
Parse-rep1	0.459822	0.0939417	0.446237
Honeycomb-rep2	0.496964	0.371761	0.131275
Honeycomb-rep1	0.546324	0.326674	0.127002
Scipio-rep1	0.549163	0.110046	0.340791
Scipio-rep2	0.582008	0.0924877	0.325504
Scale-rep1	0.644009	0.115876	0.240115
BD-rep1	0.71381	0.205526	0.0806637
BD-rep2	0.748107	0.181981	0.0699123
10X_5-rep2	0.778027	0.0590088	0.162965
10X_5-rep1	0.791336	0.0640082	0.144655
10X_3-rep2	0.881074	0.0836606	0.035265
10X_3-rep1	0.883098	0.0848993	0.0320024
10X_FRP-rep2	0.900279	0.0892362	0.0104844
10X_FRP-rep1	0.947023	0.037045	0.0159316

## Sheet: Supplementary Table 4b Read All
kit	on_target_mapped	off_target_mapped	unmapped/lost
Fluent	0.347686	0.295485	0.356829
Parse	0.459822	0.0939417	0.446237
Honeycomb	0.521644	0.349218	0.129138
Scipio	0.565586	0.101267	0.333148
Scale	0.644009	0.115876	0.240115
BD	0.730958	0.193754	0.075288
10X_5	0.784682	0.0615085	0.15381
10X_3	0.882086	0.08428	0.0336337
10X_FRP	0.923651	0.0631406	0.013208

## Sheet: Supplementary Table 5 Read Util
kit	total_umi_recovery
Scipio	0.0543196
Honeycomb	0.0881458
Fluent	0.104514
Scale	0.110105
10X_5	0.185707
Parse	0.188089
BD	0.304093
10X_3	0.320607
10X_FRP	0.442232

## Sheet: Supplementary Table 6a Gene and
kit	median_genes	median_umi
Scipio-rep2	627	1063
Scipio-rep1	811	1522
Honeycomb-rep2	920	1778
Honeycomb-rep1	1025	1972
Fluent-rep3	1138	1982
Fluent-rep2	1252	2065
Fluent-rep1	1553	3142.5
Scale-rep1	1748	2937
10X_5-rep1	2001	4950.5
10X_5-rep2	2109	4994
Parse-rep1	2324	4791
BD-rep2	2793	8779
BD-rep1	2850.5	9152.5
10X_3-rep2	3136	9015.5
10X_3-rep1	3144	8899.5
10X_FRP-rep1	4282	13632
10X_FRP-rep2	4312	13719

[truncated: 19 more sheets: Supplementary Table 6b Gene and, Supplementary Table 7 Gene Post, Supplementary Table 8 UMI Post , Supplementary Table 9a Median M, Supplementary Table 9b Median M, Supplementary Table 10 Post Hoc, Supplementary Table 11 Gene Sum, Supplementary Table 12 Post Hoc, Supplementary Table 13a Private, Supplementary Table 13b Top25-h, Supplementary Table 14 PC Featu, Supplementary Table 15 Gene Sta, Supplementary Table 16 First Pa, Supplementary Table 17 CyTOF Ce, Supplementary Table 18 Cluster , Supplementary Table 19 Median D, Supplementary Table 20a Cost An, Supplementary Table 20b Cost An, Supplementary Table 21 Doublet ]
